# Supplementary material for: Selection and Characterization of Vimentin-Binding Aptamer Motifs for Ovarian Cancer
Source: Molecules. 2021 Oct 28;26(21):6525. doi: 10.3390/molecules26216525 (PMC8588432; doi:10.3390/molecules26216525)
Supplement: Supplementary file 1 [file molecules-26-06525-s001.zip]

Archive with 1 entries (1 files):
- molecules-1394096-supplementary.pdf
